# Supplementary material for: The Complete Chloroplast Genome Sequencing and Comparative Analysis of Reed Canary Grass (Phalaris arundinacea) and Hardinggrass (P. aquatica)
Source: Plants (Basel). 2020 Jun 14;9(6):748. doi: 10.3390/plants9060748 (PMC7356517; doi:10.3390/plants9060748)
Supplement: Supplementary file 1 [file plants-09-00748-s001.zip]

Archive with 11 entries (11 files):
- Fig S2.tif
- Fig S3.tif
- MDPI Authorship Form_plants-821031.pdf
- Phalaris KaKs.xlsx
- Table S1.docx
- Table S2.docx
- Table S3.docx
- Table S4.xlsx
- Table S5.xlsx
- Table S6.docx
- Fig S1.tif
