# Supplementary material for: The Complete Chloroplast Genome Sequencing and Comparative Analysis of Reed Canary Grass (Phalaris arundinacea) and Hardinggrass (P. aquatica)
Source: Plants (Basel). 2020 Jun 14;9(6):748. doi: 10.3390/plants9060748 (PMC7356517; doi:10.3390/plants9060748)
Supplement: Supplementary file 1 [file plants-09-00748-s001.zip › Phalaris KaKs.xlsx]

## Sheet: KaKs
P. aquatica vs. P. arundinacea (4x)					P. aquatica vs. P. arundinacea (6x)					P. arundinacea (4x) vs. P. arundinacea (6x)
Gene	Ka	Ks	Ka/Ks		Gene	Ka	Ks	Ka/Ks		Gene	Ka	Ks	Ka/Ks
atpA	0	0	NA		atpA	0	0	NA		atpA	0	0	NA
atpB	0.000746629	0.00601916	0.124042		atpB	0.000746629	0.00601916	0.124042		atpB	0	0	NA
atpE	0	0	NA		atpE	0	0	NA		atpE	0	0	NA
atpF	0	0	NA		atpF	0	0	NA		atpF	0	0	NA
atpH	0	0	NA		atpH	0	0	NA		atpH	0	0	NA
atpI	0	0.0212066	0		atpI	0	0.0212066	0		atpI	0	0	NA
ccsA	0.00127872	0	NA		ccsA	0.00127872	0	NA		ccsA	0	0	NA
cemA	0	0.0180436	0		cemA	0	0.0180436	0		cemA	0	0	NA
clpP	0	0.00861612	0		clpP	0	0.00861612	0		clpP	0	0	NA
infA	0.00377795	0.0383394	0.0985396		infA	0.00377795	0.0383394	0.0985396		infA	0	0	NA
matK	0.00557434	0.014922	0.373566		matK	0.00557434	0.014922	0.373566		matK	0	0	NA
ndhA	0.00220732	0.0113367	0.194705		ndhA	0.00220732	0.0113367	0.194705		ndhA	0	0	NA
ndhB	0	0	NA		ndhB	0	0	NA		ndhB	0	0	NA
ndhC	0	0	NA		ndhC	0	0	NA		ndhC	0	0	NA
ndhD	0	0	NA		ndhD	0.000818588	0	NA		ndhD	0.000818588	0	NA
ndhE	0	0	NA		ndhE	0	0	NA		ndhE	0	0	NA
ndhF	0.000552873	0.00246219	0.224545		ndhF	0.00110646	0.0024628	0.449269		ndhF	0.000552842	0	NA
ndhG	0	0	NA		ndhG	0	0	NA		ndhG	0	0	NA
ndhH	0	0.0354072	0		ndhH	0	0.0354072	0		ndhH	0	0	NA
ndhI	0.00242199	0.00882758	0.274367		ndhI	0.00242199	0.00882758	0.274367		ndhI	0	0	NA
ndhJ	0	0	NA		ndhJ	0	0	NA		ndhJ	0	0	NA
ndhK	0.00184728	0.0220961	0.0836022		ndhK	0.00184728	0.0220961	0.0836022		ndhK	0	0	NA
petA	0	0.0165386	0		petA	0	0.0165386	0		petA	0	0	NA
petB	0	0.014165	0		petB	0	0.014165	0		petB	0	0	NA
petG	0	0	NA		petG	0	0	NA		petG	0	0	NA
petL	0	0	NA		petL	0	0	NA		petL	0	0	NA
petN	0	0	NA		petN	0	0	NA		petN	0	0	NA
psaA	0	0.00697933	0		psaA	0	0.00463934	0		psaA	0	0.00231295	0
psaB	0	0.00509396	0		psaB	0	0.00509396	0		psaB	0	0	NA
psaC	0	0.0220237	0		psaC	0	0.0220237	0		psaC	0	0	NA
psaI	0.858168	0	NA		psaI	0.858168	0	NA		psaI	0	0	NA
psaJ	0	0	NA		psaJ	0	0	NA		psaJ	0	0	NA
psbA	0	0.00495639	0		psbA	0	0.00495639	0		psbA	0	0	NA
psbB	0	0.00328178	0		psbB	0	0.00328178	0		psbB	0	0	NA
psbC	0	0.014092	0		psbC	0	0.014092	0		psbC	0	0	NA
psbD	0	0.0141823	0		psbD	0	0.0141823	0		psbD	0	0	NA
psbE	0	0	NA		psbE	0	0	NA		psbE	0	0	NA
psbF	0	0	NA		psbF	0	0	NA		psbF	0	0	NA
psbH	0.00347294	0	NA		psbH	0.00347294	0	NA		psbH	0	0	NA
psbI	0	0	NA		psbI	0	0	NA		psbI	0	0	NA
psbJ	0	0	NA		psbJ	0	0	NA		psbJ	0	0	NA
psbK	0	0	NA		psbK	0	0	NA		psbK	0	0	NA
psbL	0	0	NA		psbL	0	0	NA		psbL	0	0	NA
psbM	0	0	NA		psbM	0	0	NA		psbM	0	0	NA
psbT	0	0	NA		psbT	0	0	NA		psbT	0	0	NA
psbZ	0	0.0246137	0		psbZ	0	0.0246137	0		psbZ	0	0	NA
rbcL	2.7647	1.01569	2.72199		rbcL	2.7647	1.01569	2.72199		rbcL	0	0	NA
rpl14	0	0.014347	0		rpl14	0	0.014347	0		rpl14	0	0	NA
rpl16	0.0128317	0.0182178	0.704347		rpl16	0.0128317	0.0182178	0.704347		rpl16	0	0	NA
rpl2	0	0	NA		rpl2	0	0	NA		rpl2	0	0	NA
rpl20	0	0.0155944	0		rpl20	0	0.0155944	0		rpl20	0	0	NA
rpl22	0	0.0130844	0		rpl22	0	0.0130844	0		rpl22	0	0	NA
rpl23	0	0.0196398	0		rpl23	0	0.0196398	0		rpl23	0	0	NA
rpl32	0.0211695	0.0258233	0.819783		rpl32	0.0211695	0.0258233	0.819783		rpl32	0	0	NA
rpl33	0.00603567	0	NA		rpl33	0.00603567	0	NA		rpl33	0	0	NA
rpl36	0	0.0520998	0		rpl36	0	0.0520998	0		rpl36	0	0	NA
rpoA	0.00238384	0.0290202	0.0821439		rpoA	0.00238384	0.0290202	0.0821439		rpoA	0	0	NA
rpoB	0.000412046	0.0140503	0.0293266		rpoB	0.000412046	0.0140503	0.0293266		rpoB	0	0	NA
rpoC1	0	0.002706	0		rpoC1	0	0.002706	0		rpoC1	0	0	NA
rpoC2	0.00431115	0.0114911	0.375173		rpoC2	0.00433072	0.0121462	0.35655		rpoC2	0	0.00127932	0
rps11	0	0.0109821	0		rps11	0	0.0109821	0		rps11	0	0	NA
rps14	0	0	NA		rps14	0	0	NA		rps14	0	0	NA
rps15	0	0	NA		rps15	0	0	NA		rps15	0	0	NA
rps18	0	0.0261323	0		rps18	0	0.0131514	0		rps18	0	0.0129809	0
rps19	0	0	NA		rps19	0	0	NA		rps19	0	0	NA
rps2	0	0.00826313	0		rps2	0	0.00826313	0		rps2	0	0	NA
rps3	0.00178322	0.00653363	0.27293		rps3	0.00178322	0.00653363	0.27293		rps3	0	0	NA
rps4	0	0.00876667	0		rps4	0	0.00876667	0		rps4	0	0	NA
rps7	0	0	NA		rps7	0	0	NA		rps7	0	0	NA
rps8	0.00326733	0.0101028	0.32341		rps8	0.00326733	0.0101028	0.32341		rps8	0	0	NA
ycf1	0	0	NA		ycf1	0	0	NA		ycf1	0	0	NA
ycf2	0	0	NA		ycf2	0	0	NA		ycf2	0	0	NA
