# Supplementary material for: The Complete Chloroplast Genome Sequencing and Comparative Analysis of Reed Canary Grass (Phalaris arundinacea) and Hardinggrass (P. aquatica)
Source: Plants (Basel). 2020 Jun 14;9(6):748. doi: 10.3390/plants9060748 (PMC7356517; doi:10.3390/plants9060748)
Supplement: Supplementary file 1 [file plants-09-00748-s001.zip › Table S4.xlsx]

## Sheet: P. aquatica
AminoAcid	Symbol	Codon	No.	Total number	Percentage	RSCU
*	Ter	UAA	42	81	0.00414047	1.5555
*	Ter	UAG	20			0.7407
*	Ter	UGA	19			0.7038
A	Ala	GCA	374	1217	0.0622093	1.2292
A	Ala	GCC	177			0.5816
A	Ala	GCG	136			0.4472
A	Ala	GCU	530			1.742
C	Cys	UGC	55	211	0.0107857	0.5214
C	Cys	UGU	156			1.4786
D	Asp	GAC	150	696	0.0355774	0.431
D	Asp	GAU	546			1.569
E	Glu	GAA	756	1025	0.0523948	1.4752
E	Glu	GAG	269			0.5248
F	Phe	UUC	379	1117	0.0570976	0.6786
F	Phe	UUU	738			1.3214
G	Gly	GGA	573	1439	0.0735572	1.5928
G	Gly	GGC	137			0.3808
G	Gly	GGG	263			0.7312
G	Gly	GGU	466			1.2952
H	His	CAC	120	447	0.0228493	0.537
H	His	CAU	327			1.463
I	Ile	AUA	494	1610	0.0822982	0.9204
I	Ile	AUC	297			0.5535
I	Ile	AUU	819			1.5261
K	Lys	AAA	744	1019	0.0520881	1.4602
K	Lys	AAG	275			0.5398
L	Leu	CUA	321	2125	0.108623	0.9066
L	Leu	CUC	143			0.4038
L	Leu	CUG	94			0.2652
L	Leu	CUU	459			1.296
L	Leu	UUA	721			2.0358
L	Leu	UUG	387			1.0926
M	Met	AUG	460	464	0.0237182	1.9828
M	Met	GUG	4			0.0172
N	Asn	AAC	201	773	0.0395134	0.52
N	Asn	AAU	572			1.48
P	Pro	CCA	218	823	0.0420692	1.0596
P	Pro	CCC	191			0.9284
P	Pro	CCG	86			0.418
P	Pro	CCU	328			1.594
Q	Gln	CAA	512	664	0.0339416	1.5422
Q	Gln	CAG	152			0.4578
R	Arg	AGA	345	1169	0.0597557	1.7706
R	Arg	AGG	123			0.6312
R	Arg	CGA	248			1.2726
R	Arg	CGC	99			0.5082
R	Arg	CGG	70			0.3594
R	Arg	CGU	284			1.4574
S	Ser	AGC	106	1426	0.0728927	0.4458
S	Ser	AGU	302			1.2708
S	Ser	UCA	236			0.993
S	Ser	UCC	274			1.1526
S	Ser	UCG	124			0.522
S	Ser	UCU	384			1.6158
T	Thr	ACA	298	1074	0.0548996	1.11
T	Thr	ACC	194			0.7224
T	Thr	ACG	123			0.458
T	Thr	ACU	459			1.7096
V	Val	GUA	431	1133	0.0579155	1.5216
V	Val	GUC	139			0.4908
V	Val	GUG	151			0.5332
V	Val	GUU	412			1.4544
W	Trp	UGG	343	343	0.0175331	1
Y	Tyr	UAC	159	707	0.0361397	0.4498
Y	Tyr	UAU	548			1.5502

## Sheet: P. arundinacea (6x)
AminoAcid	Symbol	Codon	No.	Total number	Percentage	RSCU
*	Ter	UAA	44	80	0.00414551	1.65
*	Ter	UAG	18			0.675
*	Ter	UGA	18			0.675
A	Ala	GCA	369	1214	0.0629081	1.216
A	Ala	GCC	177			0.5832
A	Ala	GCG	139			0.458
A	Ala	GCU	529			1.7428
C	Cys	UGC	53	208	0.0107783	0.5096
C	Cys	UGU	155			1.4904
D	Asp	GAC	147	687	0.0355995	0.428
D	Asp	GAU	540			1.572
E	Glu	GAA	742	1011	0.0523888	1.4678
E	Glu	GAG	269			0.5322
F	Phe	UUC	367	1091	0.0565344	0.6728
F	Phe	UUU	724			1.3272
G	Gly	GGA	565	1420	0.0735828	1.5916
G	Gly	GGC	131			0.3692
G	Gly	GGG	260			0.7324
G	Gly	GGU	464			1.3072
H	His	CAC	118	446	0.0231112	0.5292
H	His	CAU	328			1.4708
I	Ile	AUA	484	1582	0.0819774	0.9177
I	Ile	AUC	297			0.5631
I	Ile	AUU	801			1.5189
K	Lys	AAA	733	1007	0.0521816	1.4558
K	Lys	AAG	274			0.5442
L	Leu	CUA	316	2098	0.108716	0.9036
L	Leu	CUC	141			0.4032
L	Leu	CUG	96			0.2748
L	Leu	CUU	452			1.2924
L	Leu	UUA	714			2.0418
L	Leu	UUG	379			1.0836
M	Met	AUG	451	454	0.0235258	1.9868
M	Met	GUG	3			0.0132
N	Asn	AAC	202	765	0.0396414	0.5282
N	Asn	AAU	563			1.4718
P	Pro	CCA	215	814	0.0421805	1.0564
P	Pro	CCC	188			0.924
P	Pro	CCG	86			0.4228
P	Pro	CCU	325			1.5972
Q	Gln	CAA	503	653	0.0338377	1.5406
Q	Gln	CAG	150			0.4594
R	Arg	AGA	338	1150	0.0595917	1.7634
R	Arg	AGG	124			0.6468
R	Arg	CGA	245			1.278
R	Arg	CGC	99			0.5166
R	Arg	CGG	68			0.3546
R	Arg	CGU	276			1.44
S	Ser	AGC	107	1405	0.0728055	0.4572
S	Ser	AGU	296			1.2642
S	Ser	UCA	226			0.9654
S	Ser	UCC	272			1.1616
S	Ser	UCG	127			0.5424
S	Ser	UCU	377			1.6098
T	Thr	ACA	294	1060	0.054928	1.1096
T	Thr	ACC	190			0.7168
T	Thr	ACG	124			0.468
T	Thr	ACU	452			1.7056
V	Val	GUA	428	1119	0.0579853	1.53
V	Val	GUC	135			0.4824
V	Val	GUG	149			0.5328
V	Val	GUU	407			1.4548
W	Trp	UGG	337	337	0.0174629	1
Y	Tyr	UAC	157	697	0.0361177	0.4506
Y	Tyr	UAU	540			1.5494

## Sheet: P. arundinacea (4x)
AminoAcid	Symbol	Codon	No.	Total number	Percentage	RSCU
*	Ter	UAA	44	80	0.00414551	1.65
*	Ter	UAG	18			0.675
*	Ter	UGA	18			0.675
A	Ala	GCA	369	1214	0.0629081	1.216
A	Ala	GCC	177			0.5832
A	Ala	GCG	139			0.458
A	Ala	GCU	529			1.7428
C	Cys	UGC	53	208	0.0107783	0.5096
C	Cys	UGU	155			1.4904
D	Asp	GAC	147	687	0.0355995	0.428
D	Asp	GAU	540			1.572
E	Glu	GAA	742	1011	0.0523888	1.4678
E	Glu	GAG	269			0.5322
F	Phe	UUC	367	1091	0.0565344	0.6728
F	Phe	UUU	724			1.3272
G	Gly	GGA	565	1420	0.0735828	1.5916
G	Gly	GGC	131			0.3692
G	Gly	GGG	260			0.7324
G	Gly	GGU	464			1.3072
H	His	CAC	118	446	0.0231112	0.5292
H	His	CAU	328			1.4708
I	Ile	AUA	484	1582	0.0819774	0.9177
I	Ile	AUC	297			0.5631
I	Ile	AUU	801			1.5189
K	Lys	AAA	733	1006	0.0521298	1.4572
K	Lys	AAG	273			0.5428
L	Leu	CUA	316	2097	0.108664	0.9042
L	Leu	CUC	141			0.4032
L	Leu	CUG	96			0.2748
L	Leu	CUU	452			1.293
L	Leu	UUA	713			2.04
L	Leu	UUG	379			1.0842
M	Met	AUG	451	454	0.0235258	1.9868
M	Met	GUG	3			0.0132
N	Asn	AAC	201	765	0.0396414	0.5254
N	Asn	AAU	564			1.4746
P	Pro	CCA	215	814	0.0421805	1.0564
P	Pro	CCC	188			0.924
P	Pro	CCG	86			0.4228
P	Pro	CCU	325			1.5972
Q	Gln	CAA	503	653	0.0338377	1.5406
Q	Gln	CAG	150			0.4594
R	Arg	AGA	339	1151	0.0596435	1.767
R	Arg	AGG	124			0.6462
R	Arg	CGA	245			1.2774
R	Arg	CGC	99			0.516
R	Arg	CGG	68			0.3546
R	Arg	CGU	276			1.4388
S	Ser	AGC	107	1406	0.0728573	0.4566
S	Ser	AGU	296			1.263
S	Ser	UCA	227			0.969
S	Ser	UCC	272			1.161
S	Ser	UCG	127			0.5418
S	Ser	UCU	377			1.6086
T	Thr	ACA	294	1060	0.054928	1.1096
T	Thr	ACC	189			0.7132
T	Thr	ACG	124			0.468
T	Thr	ACU	453			1.7096
V	Val	GUA	428	1119	0.0579853	1.53
V	Val	GUC	135			0.4824
V	Val	GUG	149			0.5328
V	Val	GUU	407			1.4548
W	Trp	UGG	337	337	0.0174629	1
Y	Tyr	UAC	157	697	0.0361177	0.4506
Y	Tyr	UAU	540			1.5494
