# Supplementary material for: The Complete Chloroplast Genome Sequencing and Comparative Analysis of Reed Canary Grass (Phalaris arundinacea) and Hardinggrass (P. aquatica)
Source: Plants (Basel). 2020 Jun 14;9(6):748. doi: 10.3390/plants9060748 (PMC7356517; doi:10.3390/plants9060748)
Supplement: Supplementary file 1 [file plants-09-00748-s001.zip › Table S5.xlsx]

## Sheet: allsamples.fpkm
geneid	PAQ	PART	PARH
trnM-CAU	208.816	0	243.769
rrn16	0	0	5.88578
rrn23	0	0	3.04078
trnD-GUC	205.956	294.149	2404.3
trnG-GCC	751.738	511.259	4137.12
trnE-UUC	104.408	99.4116	609.424
trnfM-CAU	411.911	784.398	2524.52
trnF-GAA	522.041	795.293	2315.81
trnL	5983.22	7303.71	21133.3
rps18	551.173	655.995	1572.83
psbZ	42025.4	30610.3	72306.2
trnT-GGU	317.636	907.306	2101.22
trnS-UGA	49856.7	36610.9	78880.4
rpl36	598.73	190.026	388.305
rpoC2	154.735	229.899	410.896
psbD	82995.9	75111.3	132727
rpl22	234.395	95.6477	156.36
psbC	47231	44507.3	72410.3
rps8	1136.78	1187.12	1862.16
trnV-UAC	58886.2	121282	183802
rpl16	674.877	517.634	765.959
rps3	209.107	298.649	439.395
rps4	894.631	709.848	1029.88
trnG-UCC	24311.5	38834	55455
rps2	561.157	493.977	667.448
rpl14	222.887	192.928	260.196
infA	907.672	1418.23	1874.69
psaA	17278	5984.82	7785.9
rpoC1	220.236	370.463	475.636
rpl33	601.391	823.128	1053.08
rpl32	1666.01	3520.78	4316.7
trnK-UUU	98610.4	47577.2	57042.1
clpP	682.347	1035.1	1228.6
ccsA	4444.58	5821.64	6890.62
psbT	3499.47	1727.7	2042.62
ycf4	2523.79	1028.03	1181.65
petB	13791.6	7403.29	8419.75
rpoB	372.724	512.368	573.806
psbB	97250.6	42719.5	47590
ndhA	1285.5	2155.27	2397.82
ndhJ	2338.39	4049.52	4433.65
trnQ-UUG	2329.33	3225.98	3460.84
psaJ	3112.67	4529.44	4799.21
ndhF	772.404	33417.3	35308.5
ndhK	1069.5	2007.27	2112.89
psbL	518.44	431.926	453.916
psbH	8946.03	4793.35	4963.63
rps19	695.559	636.8	655.835
psbA	79821.7	75522.8	77145.1
rbcL	26736.6	15787.6	16100
trnS-GGA	6468.45	2829.76	2857.21
ndhG	624.085	756.278	761.665
trnP-UGG	2059.56	3823.94	3846.88
trnC-GCA	7839.56	7259.88	7145.93
trnY-GUA	543.425	431.183	422.925
petD	13988	9528.41	9071.93
atpB	1628.1	1598.03	1501.72
ndhH	222.784	1206.07	1077.46
psbN	1090.31	1202.05	1071.84
trnL-UAG	1807.98	2265.07	1999.53
psaC	244913	355340	311305
rps12	1879.35	5368.22	4701.27
psaB	16276.3	7050.46	6111.93
ndhC	1619.77	2669.28	2303.02
psbI	15923.2	12363.2	10610.6
ycf3	23397.9	17759.9	15138.1
rpoA	1423.8	1552.34	1317.65
cemA	1835.89	879.189	735.536
petN	28042.4	19221.1	16072.4
petA	2469.33	1540.16	1249.76
psbM	2.47539e+06	2.60201e+06	2.07216e+06
psbK	40825.8	24747.1	19231.9
atpA	29590.8	40877.9	31720.4
rpl20	1088.87	1714.64	1320.02
petL	2611.3	5424.73	4156.91
trnR-UCU	635.272	806.494	618.007
ndhI	235.785	422.591	323.827
psbJ	3265.75	3813.49	2877.28
rps14	18974.7	9390.08	7082.64
ndhD	12702.5	13938.8	10499.3
psaI	4168.73	2017.15	1515.8
trnS-GCU	14170.7	16948	12407
trnW-CCA	1029.78	1372.7	961.721
psbE	3713.77	2309.83	1573.33
rps16	561032	397727	270834
atpH	5124.09	4674.37	3116.27
petG	2527.97	5384.06	3572.41
rps11	383.718	830.352	549.754
atpF	61675.9	81484.2	50708.9
atpE	1328.74	1681.09	956.19
atpI	2387.76	2225.32	1216.55
ndhE	690.12	704.029	287.728
matK	0	0	0
ndhB	0	0	0
psbF	0	0	0
rpl2	0	0	0
rpl23	0	0	0
rps15	0	0	0
rps7	0	0	0
rrn4.5	0	0	0
rrn5	0	0	0
trnA-UGC	0	0	0
trnH-GUG	0	0	0
trnI-CAU	0	0	0
trnI-GAU	0	0	0
trnL-CAA	0	0	0
trnN-GUU	0	0	0
trnR-ACG	0	0	0
trnT-UGU	0	99.4116	0
trnV-GAC	0	0	0

## Sheet: PART_PARH_FC
geneid	PART_PARH_FC	Product	PARH_PART_FC
trnM-CAU	4875.39	tRNA-Met
rrn16	117.716	16S ribosomal RNA
rrn23	60.8157	23S ribosomal RNA
trnD-GUC	8.17236	tRNA-Asp
trnG-GCC	8.09122	tRNA-Gly
trnE-UUC	6.12723	tRNA-Glu
trnfM-CAU	3.21821	tRNA-Met
trnF-GAA	2.91171	tRNA-Phe
trnL	2.89349	tRNA-Leu
rps18	2.39745	ribosomal protein S18
psbZ	2.36215	photosystem II reaction center Z protein
trnT-GGU	2.31577	tRNA-Thr
trnS-UGA	2.15456	tRNA-Ser
rpl36	2.0429	ribosomal protein L36
ndhE		NADH-plastoquinone oxidoreductase subunit 4L	2.44703

## Sheet: PAQ_PART_FC
geneid	PAQ_PART_FC	Product	PART_PAQ_FC
trnT-UGU	1988.23	tRNA-Thr
ndhF	43.2613	NADH-plastoquinone oxidoreductase subunit 4L
ndhH	5.4124	NADH-plastoquinone oxidoreductase subunit 7
rps12	2.85636	ribosomal protein S12
trnT-GGU	2.85598	tRNA-Thr
rps11	2.16368	ribosomal protein S11
petG	2.12975	cytochrome b6/f complex subunit V
rpl32	2.11323	ribosomal protein L32
petL	2.07737	cytochrome b6/f complex subunit VI
trnV-UAC	2.0596	tRNA-Val
rps14		ribosomal protein L14	2.02073
psbT		photosystem II protein T	2.02553
psaI		photosystem I subunit VIII	2.06667
trnK-UUU		tRNA-Lys	2.07264
cemA		chloroplast envelope membrane protein	2.08822
psbB		photosystem II CP47 chlorophyll apoprotein	2.27649
trnS-GGA		tRNA-Ser	2.28588
psaB		photosystem I P700 chlorophyll a apoprotein A2	2.30855
rpl22		ribosomal protein L22	2.45113
ycf4		photosystem I assembly protein ycf4	2.45503
psaA		photosystem I P700 apoprotein A1	2.88697
rpl36		ribosomal protein L36	3.15105

## Sheet: PAQ_PARH_FC
geneid	PAQ_PARH_FC	Product	PARH_PAQ_FC
rrn16	117.716	16S ribosomal RNA
rrn23	60.8157	23S ribosomal RNA
ndhF	45.7095	NADH-plastoquinone oxidoreductase subunit 5
trnD-GUC	11.671	tRNA-Asp
trnT-GGU	6.61416	tRNA-Thr
trnfM-CAU	6.12804	tRNA-Met
trnE-UUC	5.83414	tRNA-Glu
trnG-GCC	5.50303	tRNA-Gly
ndhH	4.83524	NADH-plastoquinone oxidoreductase subunit 7
trnF-GAA	4.43565	tRNA-Phe
trnL	3.53207	tRNA-Leu
trnV-UAC	3.12131	tRNA-Val
rps18	2.85336	ribosomal protein S18
rpoC2	2.65463	RNA polymerase beta &apos;&apos; subunit
rpl32	2.59095	ribosomal protein L32
rps12	2.50148	ribosomal protein S12
trnG-UCC	2.28101	tRNA-Gly
rpoC1	2.15918	RNA polymerase beta&apos; subunit
rps3	2.1008	ribosomal protein S3
infA	2.06526	translation initiation factor 1
psbB		photosystem II CP47 chlorophyll apoprotein	2.04351
rps16		ribosomal protein S16	2.0715
psbK		photosystem II protein K	2.12282
ycf4		photosystem I assembly protein ycf4	2.13587
psaA		photosystem I P700 apoprotein A1	2.21914
trnS-GGA		tRNA-Ser	2.26392
psbE		photosystem II cytochrome b559 α subunit	2.36048
ndhE		NADH-plastoquinone oxidoreductase subunit 4L	2.39869
cemA		chloroplast envelope membrane protein	2.49606
psaB		photosystem I P700 chlorophyll a apoprotein A2	2.66304
rps14		ribosomal protein S14	2.67906
psaI		photosystem I subunit VIII	2.75021
